# Supplementary material for: Enrichment of cancer-predisposing germline variants in adult and pediatric patients with acute lymphoblastic leukemia
Source: Sci Rep. 2022 Jun 23;12:10670. doi: 10.1038/s41598-022-14364-x (PMC9225984; doi:10.1038/s41598-022-14364-x)
Supplement: Supplementary file 1 — Supplementary Information 1. [file 41598_2022_14364_MOESM1_ESM.xlsx]

## Sheet: Supplementary table 1
Supplementary Table 1. Patient characteristics and found variants. ACMG, American College of Medical Genetics; AD, autosomal dominant; ALL, acute lymphoid leukemia; AML, acute myeloid leukemia; AR, autosomal recessive; BMF, bone marrow failure; DKC, dyskeratosis congenita; dx, diagnosis; F, female; GI, gastrointestinal; HNPCC, Hereditary nonpolyposis colorectal cancer; HSCT, Hematopoietic stem ce…
Patient number	Age group	Sex	Type of ALLa	Age at diagnosis, years	HSCT	Sample type	Blasts in blood sample	Other malignancies	Family history of hematological malignancies	Family history of other malignancies	Bone marrow karyotype	Fusion gene analysisb	Cancer predisposition genes	Variant	ACMG Intervar	ACMG Varsome	Conclusion of pathogenicity	MAF gnomAD all	MAF gnomAD Finns	Gene - Inheritance	Gene - Cancer syndrome, tumor type (germline)
1422	Adult	M	T-ALL	61	No	Skin	-	No	No	Father: head and neck cancer Paternal uncle: lung cancer	46,XY	Negative
2121	Adult	F	Ph-ALL	43	Yes	Skin	-	No	No	Grandfather: lung cancer	46,XX,t(9;22)	BCR-ABL1 t(9;22)	DNAJC21	NM_001012339.3:c.1594_*1delTAGA (stop loss)	VUS	VUS	LP	0.00006	0.00033	AR	SDS
2122	Adult	M	B-ALL	26	No	Skin	-	No	No	No	46,XY	Negative
2123	Adult	F	B-ALL	49	Yes	Skin	-	No	No	Father: lung cancer Sister: breast cancer (dx at 60)	46,XX,t(4;11)(q21;q23)	KMT2A-AFF1 t(4;11)
2142	Adult	M	Ph-ALL	47	Yes	Skin	-	No	No	No	46,XY,t(9;22)	BCR-ABL1 t(9;22)
2143	Adult	M	B-ALL	26	Yes	Skin	-	No	No	No	46,XY,der(19)t(1;19)	Negative	BLM	NM_000057.4:c.2362C>A (p.Leu788Ile)	VUS	VUS	VUS	0.00093	0.00587	AR	Bloom syndrome
2144	Adult	F	T-ALL	18	Yes	Skin	-	No	No	No	46,XX	Negative	MUTYH	NM_001128425.2:c.55C>T (p.Arg19Ter)	P	P	P	0.00001	0	AR	Familial adenomatous polyposis
2146	Adult	M	B-ALL	16	Yes	Skin	-	No	No	No	47,XY,+21(4/20)	N/A	BLM	NM_000057.4:c.2362C>A (p.Leu788Ile)	VUS	VUS	VUS	0.00093	0.00587	AR	Bloom syndrome
2147	Adult	M	T-ALL	17	No	Skin	-	No	N/A	N/A	N/A	N/A
2148	Adult	F	T-ALL	39	Yes	Skin	-	No	No	Mother: breast cancer (dx at 49) Brother of maternal grandmother: GI cancer	46,XX	Negative
2149	Adult	M	B-ALL	43	No	Skin	-	No	No	No	46,XY	Negative	PMS2	NM_000535.7:c.765C>A (p.Tyr255Ter)	P	P	P	0	0	AD	MMRCS; HNPCC
2150	Adult	F	B-ALL	32	Yes	Skin	-	No	No	Mother: GI cancer (died at 50)	46,XX	Negative	CHEK2	NM_001005735.2:c.1229del (p.Thr410MetfsTer15)	VUS	P	P	0.00205	0.00874	AD	Li-Fraumeni syndrome 2
2151	Adult	M	T-ALL	36	No	Skin	-	No	Grandmother: leukemia (NOS)	No	46,XY	Negative
2152	Adult	F	B-ALL	58	No	Skin	-	No	No	Brother: prostate cancer	47,XXX (12/25)	Negative	ERCC6L2	NM_020207.7:c.1424del(p.Ile475ThrfsTer36)	VUS	P	P	0.00048	0.00511	AR	BMF, AML
2153	Adult	F	B-ALL	43	Yes	Skin	-	Melanoma (5 years after the diagnosis of ALL)	No	No	55-56,XX,+3,+9,+10,+11,+15,+17,+21,+21	Negative
2154	Adult	M	T-ALL	20	No	Skin	-	Hodgkin's lymphoma (6 years before the diagnosis of ALL)	No	Mother: pancreatic cancer (died at 40-50)	46,XY	Negative
2156	Adult	F	B-ALL	20	Yes	Skin	-	No	N/A	N/A	N/A	N/A
2157	Adult	M	B-ALL	56	Yes	Skin	-	No	No	No	46,XY,i(7q10)	Negative
2158	Adult	F	B-ALL	59	Yes	Skin	-	No	No	Sibling: gastric cancer (died at 60) Maternal aunt: breast cancer (dx at 40)	46,XX,t(4;11)(q21;q23)	KMT2A-AFF1 t(4;11)	EGFR	NM_005228.5:c.1774G>A (p.Val592Ile)	LP	VUS	VUS	0.0003	0.00005	AD	lung cancer, susceptibility to
2159	Adult	M	Ph-ALL	66	No	Skin	-	No	No	Mother: breast cancer and gynecological cancer (died at 85)	45,XY,t(4;9;22),t(4;22)	BCR-ABL1 t(9;22)
2160	Adult	M	B-ALL	42	Yes	Skin	-	No	No	No	47,XXY,del(11q23), abn(4)	Negative
2161	Adult	F	B-ALL	52	Yes	Skin	-	Ductal carcinoma of breast (2.5 years before the diagnosis of ALL)	No	No	46,XX,dup(11q22)	Negative
2162c	Adult	M	B-ALL	33	Yes	Skin	-	No	No	No	46,XY	Negative
2163	Adult	F	B-ALL	16	No	Skin	-	No	No	No	49,XXX,+8,+22,+mar,t(4;19),abn(1),abn(7)	Negative
2164	Adult	M	T-ALL	27	No	Skin	-	No	No	No	46,XY,del(6q21)	Negative	DNAJC21	NM_001012339.3:c.1368del (p.Lys456AsnfsTer10)	VUS	P	P	0.00026	0.00014	AR	SDS
2165	Adult	M	B-ALL	51	Yes	Skin	-	No	No	No	46,XY,del(9p21)	Negative	ERCC6L2	NM_020207.7:c.1424del(p.Ile475ThrfsTer36)	VUS	P	P	0.00048	0.00511	AR	BMF, AML
2166c	Adult	F	B-ALL	26	Yes	Skin	-	No	No	No	46,XX	Negative	TERT	NM_198253.3:c.604G>A (p.Ala202Thr)	VUS	VUS	VUS	0.00033	0	AD/AR	DKC, myeloid malignancies
2167	Adult	M	T-ALL	54	Yes	Skin	-	No	N/A	N/A	N/A	N/A	RUNX1	NM_001754.5:c.611G>A (p.Arg204Gln)	LP	P	P	0	0	AD	Familial platelet disorder with predisposition to AML
2169	Adult	M	T-ALL	55	No	Skin	-	No	No	No	48,XY,t(1;16),+10,+19	Negative
2170	Adult	F	Ph-ALL	28	No	Skin	-	No	No	No	46,XX	BCR-ABL1 t(9;22)
2171	Adult	M	B-ALL	52	No	Skin	-	No	No	Mother: intestinal cancer (died at 41) Maternal uncle: pancreatic cancer (died at 80)	46,XY	Negative	BRCA1	NM_007300.4:c.5261A>T (p.Asp1754Val)	VUS	VUS	VUS	0.00007	0.00069	AR;AD	Fanconi anemia; Breast cancer, susceptibility to
2172	Adult	M	B-ALL	60	No	Skin	-	No	Sister: acute leukemia (died at young age)	No	46,XY,t(7;9),homozygous del(9p21)	Negative
2173	Adult	M	B-ALL	23	Yes	Skin	-	No	Father: acute leukemia after B-cell lymphoma	No	46,XY	Negative
2174	Adult	F	B-ALL	24	Yes	Skin	-	No	No	No	45,X,del(9p),t(14;19)	Negative
2175	Adult	M	B-ALL	40	No	Skin	-	No	No	No	46,XY,t(X;16),t(Y;14)(p11;q32)	N/A	BLM	NM_000057.4:c.2362C>A (p.Leu788Ile)	VUS	VUS	VUS	0.00093	0.00587	AR	Bloom syndrome
													EGFR	NM_005228.5:c.844G>A (p.Glu282Lys)	VUS	VUS	VUS	0.00033	0.00037	AD	lung cancer, susceptibility to
2176	Adult	F	B-ALL	17	No	Skin	-	No	No	No	56,XXX,+4,+6,+10,+14,+14,+17,+18,+21,+21,abn(1),del(13q)	Negative
2177	Adult	M	Ph-ALL	22	Yes	Skin	-	No	No	Mother: meningioma (operated at 51) Maternal uncle: prostate cancer (dx at 60)	45,XY,t(9;22),del(7p),-13	BCR-ABL1 t(9;22)	MUTYH	NM_001128425.2:c.536A>G (p.Tyr179Cys)	LP	P	P	0.00154	0.00153	AR	Familial adenomatous polyposis
2178	Adult	M	Ph-ALL	30	No	Skin	-	No	No	Mother: breast cancer (dx at 40)	45,XY,t(9;22),-7	BCR-ABL1 t(9;22)
2179	Adult	M	B-ALL	49	No	Skin	-	No	No	No	46,XY	Negative
2180	Adult	M	Ph-ALL	32	Yes	Skin	-	No	No	No	46,XY,t(9;22)(q34;q11),del(9q34)	BCR-ABL1 t(9;22)
2181	Adult	F	B-ALL	41	Yes	Skin	-	No	No	No	46,XX,del(12p13)	Negative	BRCA1	NM_007300.4:c.4097-2A>G	P	P	P	0	0	AR;AD	Fanconi anemia; Breast cancer, susceptibility to
													UBE2T	NM_014176.4:c.106G>A (p.Ala36Thr)	LP	VUS	VUS	0.00019	0.00018	AR	Fanconi anemia
2182	Adult	M	T-ALL	27	No	Skin	-	No	No	No	45,XY,del(12p),abn(2),-1	Negative
2184	Adult	M	T-ALL / T-LBL	56	No	Skin	-	No	No	Maternal aunt: breast cancer (dx at 50)	81-113, multiple duplication and deletions, +7-9mar	Negative
2185	Adult	F	Ph-ALL	38	No	Skin	-	Diffuse Large B-Cell Lymphoma (2 years after the diagnosis of ALL)	No	No	46,XX,t(9;22)	BCR-ABL1 t(9;22)
2186	Adult	M	B-ALL	57	No	Skin	-	Myelofibrosis/MDS (at the time of ALL diagnosis)	No	Sister: lung cancer Mother: GI cancer (died at 86)	46,XY	Negative
2188	Adult	M	B-ALL	24	Yes	Skin	-	No	No	No	46,XY	Negative	BLM	NM_000057.4:c.2119C>T (p.Pro707Ser)	VUS	VUS	VUS	0.00163	0.00037	AR	Bloom syndrome
2189	Adult	M	B-ALL	68	No	Skin	-	No	Cousin's daughter: lymphoma (NOS)	No	N/A	Negative
2190	Adult	M	T-ALL	43	No	Skin	-	No	No	No	46,XY	Negative
2191	Adult	F	B-ALL	70	No	Skin	-	Acute myeloid leukemia (1 year after the diagnosis of ALL)	No	Mother: colon carcinoma (died at 76)	46,XX,t(4;11)	KMT2A-AFF1 t(4;11)
2299	Adult	M	T-ALL	37	Yes	Skin	-	Secondary AML after ALL	N/A	Father: solid tumor malignancy, unspecified	46,XY	Negative
2300	Adult	M	B-ALL	47	Yes	Skin	-	No	No	No	46,XY, -5, add (9p), add (9q), add (12p), del (13q), del (13q), del (17q)	Negative
2301	Adult	M	B-ALL	19	No	Skin	-	No	No	No	45,XY,dic(9;20(p11-13;q11),homozyg.del(9p21)	Negative
2302	Adult	F	B-ALL	25	No	Skin	-	N/A	N/A	N/A	N/A	N/A
2303	Adult	M	T-ALL / T-LBL	30	No	Skin	-	No	No	Father: GI cancer (dx at 60) Paternal aunt 1: Breast cancer Paternal aunt 2, paternal grandparents: Cancer NOS	46,XY	N/A
2304	Adult	M	B-ALL	22	No	Skin	-	No	Three maternal second cousins: leukemia NOS	Mother: Basal cell carcinoma	46,XY	Negative
2305	Adult	M	B-ALL	18	No	Blood	0	No	Mother: Waldenstrom's macroglobulinemia (dx at 58) Maternal uncle: lymphoma Maternal aunt 1: Waldenstrom's macroglobulinemia	Maternal aunt 2: lung cancer Maternal aunt 3: breast cancer Daughter of maternal aunt 3: breast cancer Maternal aunt 4: breast cancer Maternal aunt 5: colon cancer	46,XY,10q- / 46, XY	Negative
2306	Adult	F	T-ALL	28	Yes	Skin	-	No	No	No	46-47,XX,del(6q),del(7q),der(10)t(10;12)(p11.2;q11), -12,-13,+2-3mar	Negative
2307c	Adult	M	T-ALL	53	No	Skin	-	No	No	No	89-90, tetraploidy, -7, -?	Negative	BRIP1	NM_032043.3:c.2594G>A (p.Arg865Gln)	VUS	VUS	VUS	0.00001	0	AR	Fanconi anemia; Breast cancer, susceptibility to
													RET	NM_020975.6:c.2410G>A (p.Val804Met)	VUS	P	P	0.00011	0	AD/AR	Multiple endocrine neoplasia
													SDHB	NM_003000.3:c.177G>C (p.Gln59His)	VUS	LP	LP	0.000004	0	AD	familial paraganglioma - pheochromocytoma
2308	Adult	M	T-ALL / T-LBL	25	No	Skin	-	No	No	No	46,XY	N/A
2309	Adult	M	B-ALL	35	Yes	Skin	-	No	No	No	46,XY	Negative
2310	Adult	F	B-ALL	33	No	Skin	-	No	Father's cousin: AML	Mother: brain cancer (dx at 65) Maternal grandfather: GI cancer	46,XX	Negative
P2198	Pediatric	M	B-ALL	11	Yes	Blood	0	No	N/A	N/A	N/A	N/A
P2199	Pediatric	M	B-ALL	9	Yes	Blood	0	No	No	No	46,XY,t(5;14)	N/A	FANCM	NM_020937.4:c.5791C>T (p.Arg1931Ter)	P	P	P	0.00101	0.00448	AR	Fanconi anemia
		M	B-ALL	9	Yes	Blood	0	No	No	No	46,XY,t(5;14)	N/A	RET	NM_020975.6:c.973G>A (p.Ala325Thr)	VUS	VUS	VUS	0.00002	0	AD/AR	Multiple endocrine neoplasia
P2200	Pediatric	M	B-ALL	16	Yes	Blood	0.21	No	No	No	46,XY	N/A
P2201	Pediatric	M	B-ALL	11	Yes	Blood	0	No	No	No	46,XY,t(12;15),+other chromosomal abnormalities	N/A
P2202	Pediatric	F	B-ALL	1	Yes	Blood	0.95	No	No	No	46,XX,t(12;21)	ETV6-RUNX1 t(12;21)
P2203	Pediatric	M	B-ALL	1	Yes	Blood	0	No	No	No	46,XY	Negative	DNAJC21	NM_194283.4:c.1240G>T (p.Gly414Ter)	VUS	LP	LP	0.00041	0.00355	AR	SDS
P2204	Pediatric	F	Ph-ALL	4	Yes	Blood	0	No	No	No	46,XX,t(9;22)	BCR-ABL1 t(9;22)	SBDS	NM_016038.4:c.258+2T>C	P	P	P	0.00397	0.00958	AR;AD?	SDS; (aplastic anemia, susceptibility to)
P2205	Pediatric	M	B-ALL	2	Yes	Blood	0	No	No	No	54,XY,+10,+21,+?,+?,+?,+?,+?,+?	N/A	ERCC6L2	NM_020207.7:c.1424del(p.Ile475ThrfsTer36)	VUS	P	P	0.00048	0.00511	AR	BMF, AML
P2206	Pediatric	M	B-ALL	15	Yes	Blood	0	No	No	No	45,XY,t(18;20),t(1;10),-18	Negative	CHEK2	NM_001005735.2:c.1229del (p.Thr410MetfsTer15)	VUS	P	P	0.00205	0.00874	AD	Li-Fraumeni syndrome 2
													DNAJC21	NM_194283.4:c.1240G>T (p.Gly414Ter)	VUS	LP	LP	0.00041	0.00355	AR	SDS
P2207	Pediatric	M	B-ALL	4	Yes	Blood	0	No	No	No	46,XY,t(12;21)	ETV6-RUNX1 t(12;21)
P2208	Pediatric	F	B-ALL	8	Yes	Blood	0	No	No	No	46,XX	Negative	FANCM	NM_020937.4:c.1555G>A (p.Gly519Ser)	VUS	VUS	VUS	0	0	AR	Fanconi anemia
													SAMD9	NM_001193307.1:c.2530del (p.Ser844ValfsTer10)	VUS	P	VUS	0	0	AD	Mirage syndrome, AML
P2209	Pediatric	M	B-ALL	15	Yes	Blood	0.78	No	No	No	46,XY,inv(1),i(8)	Negative	CHEK2	NM_001005735.2:c.1229del (p.Thr410MetfsTer15)	VUS	P	P	0.00205	0.00874	AD	Li-Fraumeni syndrome 2
P2210	Pediatric	M	Ph-ALL	7	Yes	Blood	0	No	No	No	N/A	BCR-ABL1 t(9;22)
P2211	Pediatric	M	B-ALL	7	Yes	Blood	0	No	No	No	52-54,XXY,+6,+10,+14,+21,+mar	Negative
P2212	Pediatric	F	T-ALL	9	Yes	Blood	0	No	No	No	N/A	Negative	DNAJC21	NM_001012339.3:c.370G>C (p.Glu124Gln)	VUS	VUS	VUS	0.00061	0.00208	AR	SDS
													MUTYH	NM_001128425.2:c.1187G>A (p.Gly396Asp)	LP	P	P	0.00295	0.0022	AR	Familial adenomatous polyposis
P2213	Pediatric	M	B-ALL	5	Yes	Blood	0.09	No	No	No	46,XY,t(12;21)	ETV6-RUNX1 t(12;21)	PMS2	NM_000535.7:c.320G>C (p.Arg107Pro)	VUS	VUS	VUS	0	0	AD	MMRCS; HNPCC
													SBDS	NM_016038.4:c.258+2T>C	P	P	P	0.00397	0.00958	AR;AD?	SDS; (aplastic anemia, susceptibility to)
P2214	Pediatric	F	B-ALL	2	Yes	Blood	0	No	No	No	46,XX,dic(9;20)(p11-13;q11),del(9p),del(20q)	Negative	LZTR1	NM_006767.4:c.1711G>A (p.Glu571Lys)	VUS	VUS	VUS	0.00007	0.00071	AD/AR	Noonan syndrome
P2215	Pediatric	M	B-ALL	14	Yes	Blood	0.08	No	No	No	52-53,XY,+4,+22,+?,+?,+?,+?	N/A	TP53	NM_000546.6:c.704A>G (p.Asn235Ser)	VUS	VUS	VUS	0.00018	0.00028	AD	Li-Fraumeni syndrome
P2216	Pediatric	M	T-ALL	8	Yes	Blood	0	No	No	No	46,XY,homozyg.del(9p),t(7;11)	Negative	MUTYH	NM_001128425.2:c.1187G>A (p.Gly396Asp)	LP	P	P	0.00295	0.0022	AR	Familial adenomatous polyposis
													MUTYH	NM_001128425.2:c.536A>G (p.Tyr179Cys)	LP	P	P	0.00154	0.00153	AR	Familial adenomatous polyposis
P2217	Pediatric	M	B-ALL	14	Yes	Blood	0.12	No	No	No	46,XY	Negative	SLX4	NM_032444.4:c.1469T>C (p.Leu490Pro)	VUS	VUS	VUS	0.00004	0.00023	AR	Fanconi anemia
P2218	Pediatric	F	T-ALL	10	Yes	Blood	0.96	No	No	No	46,XX	Negative	FANCM	NM_020937.4:c.5101C>T (p.Gln1701Ter)	VUS	P	P	0.00129	0.00823	AR	Fanconi anemia
P2219	Pediatric	F	B-ALL	14	Yes	Blood	0.43	Embryonal sarcoma of the liver (9 years after the diagnosis of ALL)	No	No	46,XX,t(4;11)(q21;q23)	Negative
P2220	Pediatric	M	Ph-ALL	8	Yes	Blood	0.97	No	No	No	N/A	BCR-ABL1 t(9;22)	BRIP1	NM_032043.3:c.3440dup (p.Asn1147LysfsTer2)	VUS	P	LP	0.00009	0.00068	AR; AD	Fanconi anemia; Breast cancer, susceptibility to
P2221	Pediatric	F	B-ALL	1	Yes	Blood	0.92	No	No	No	46,XX	Negative
P2223	Pediatric	M	Ph-ALL	9	Yes	Blood	0.83	No	No	No	46,XY,t(9;22)(q34;q11),-4,-21,+2mar	BCR-ABL1 t(9;22)	SBDS	NM_016038.4:c.258+2T>C	P	P	P	0.00397	0.00958	AR;AD?	SDS; (aplastic anemia, susceptibility to)
P2224	Pediatric	M	B-ALL	2	Yes	Blood	0.22	No	No	No	52,XY,+X,+Y,+14,+14,+21,+21(11) / 26,XY,+14,+21(10) / 46,XY(5)	Negative	TP53	NM_000546.6:c.733G>A (p.Gly245Ser)	LP	P	P	0	0	AD	Li-Fraumeni syndrome
P2225	Pediatric	F	B-ALL	2	Yes	Blood	0.35	No	No	No	46,XX	ETV6-RUNX1 t(12;21)
P2226	Pediatric	F	B-ALL	6	Yes	Blood	0.97	No	No	No	46,XX,t(4;11)(q21;q23)	KMT2A-AFF1 t(4;11)
P2227	Pediatric	M	B-ALL	2	Yes	Blood	0.87	No	No	No	46,XY	Negative
P2228	Pediatric	M	B-ALL	3	Yes	Blood	0.01	No	No	No	46,XY,t(12;21)	ETV6-RUNX1 t(12;21)
P2229	Pediatric	F	B-ALL	3	Yes	Blood	0.13	No	No	No	46,XX	ETV6-RUNX1 t(12;21)
P2230	Pediatric	M	B-ALL	2	Yes	Blood	0.01	No	No	No	50,XY,+14,+14,+21,+21	Negative	UBE2T	NM_014176.4:c.444G>C (p.Glu148Asp)	VUS	VUS	VUS	0.00008	0.00028	AR	Fanconi anemia
P2231	Pediatric	M	B-ALL	13	Yes	Blood	0.87	No	No	No	47,XY,+?	Negative
P2232	Pediatric	M	B-ALL	6	Yes	Blood	0.02	No	No	No	46,XY,t(12;21)	ETV6-RUNX1 t(12;21)
P2233	Pediatric	M	B-ALL	11	Yes	Blood	0	No	No	No	46,XY,t(6;9),t(1;19)	TCF3-PBX1 t(1;19)
P2234	Pediatric	M	B-ALL	6	Yes	Blood	0.96	No	No	No	46,XY,t(4;11)	KMT2A-AFF1 t(4;11)	DNAJC21	NM_194283.4:c.1240G>T (p.Gly414Ter)	VUS	LP	LP	0.00041	0.00355	AR	SDS
													SBDS	NM_016038.4:c.258+2T>C	P	P	P	0.00397	0.00958	AR;AD?	SDS; (aplastic anemia, susceptibility to)
P2235	Pediatric	F	B-ALL	8	Yes	Blood	0.71	No	No	No	46,XX	Negative	BLM	NM_000057.4:c.2362C>A (p.Leu788Ile)	VUS	VUS	VUS	0.00093	0.00587	AR	Bloom syndrome
P2236	Pediatric	F	T-ALL	0	Yes	Blood	0.19	No	No	No	46,XX	Negative	DNAJC21	NM_194283.4:c.1240G>T (p.Gly414Ter)	VUS	LP	LP	0.00041	0.00355	AR	SDS
P2237	Pediatric	F	T-ALL	6	Yes	Blood	0.44	No	No	No	46,XX,-5,-7,-11,-17,+4mar	Negative
P2238	Pediatric	M	T-ALL	12	Yes	Blood	0	No	No	No	46,XY,t(11;14)	Negative	ATM	NM_000051.4:c.6539G>T (p.Gly2180Val)	VUS	VUS	VUS	0.00001	0.00014	AR;AD	Ataxia-Telangiectasia; Breast cancer, susceptibility to
P2239	Pediatric	F	B-ALL	10	Yes	Blood	0	No	No	No	44,XX,-7,-9,i(21q)	N/A
P2240	Pediatric	M	B-ALL	2	Yes	Blood	0.49	No	No	No	47,XY,t(4;11)(q21;q23),+der(4)t(4;11)	KMT2A-AFF1 t(4;11)
P2241	Pediatric	F	B-ALL	7	Yes	Blood	0	No	No	No	46,XX	Negative
P2242	Pediatric	M	B-ALL	4	Yes	Blood	0.37	No	No	No	54,XY,+X,+4,+8,+14,+17,+18,+21,+21	Negative	SLX4	NM_032444.4:c.2484G>C (p.Glu828Asp)	VUS	VUS	VUS	0.00013	0.00111	AR	Fanconi anemia
P2243	Pediatric	M	B-ALL	10	Yes	Blood	0	No	No	No	46, XY	Negative	DNAJC21	NM_001012339.3:c.370G>C (p.Glu124Gln)	VUS	VUS	VUS	0.00061	0.00208	AR	SDS
P2244	Pediatric	M	Ph-ALL	10	Yes	Blood	0.04	No	Second degree relative: Leukemia (NOS)	No	N/A	BCR-ABL1 t(9;22)	ATM	NM_000051.4:c.7390T>C (p.Cys2464Arg)	VUS	VUS	VUS	0.00042	0.00005	AR;AD	Ataxia-Telangiectasia; Breast cancer, susceptibility to
P2245	Pediatric	M	B-ALL	7	Yes	Blood	0	No	No	No	48,XY,+21,+mar	Negative
P2246	Pediatric	M	B-ALL	2	Yes	Blood	0.15	No	No	No	46,XY	Negative
P2247	Pediatric	M	B-ALL	15	Yes	Blood	0	No	No	No	46,XY,t(1;2),del(14-)	Negative	FANCM	NM_020937.4:c.2903A>G (p.Tyr968Cys)	VUS	VUS	VUS	0.00002	0.00005	AR	Fanconi anemia
P2248	Pediatric	F	B-ALL	0	Yes	Blood	0.84	No	No	No	46,XX	KMT2A-AFF1 t(4;11)
P2249	Pediatric	M	T-ALL	2	Yes	Blood	0.45	No	No	No	46,XY,t(7;21)	Negative	CHEK2	NM_001005735.2:c.1229del (p.Thr410MetfsTer15)	VUS	P	P	0.00205	0.00874	AD	Li-Fraumeni syndrome 2
													LZTR1	NM_006767.4:c.2407-1G>A	P	P	LP	0.00002	0.00018	AD/AR	Noonan syndrome
P2250	Pediatric	M	B-ALL	5	Yes	Blood	0	No	No	No	47-49,+mar	ETV6-RUNX1 t(12;21)
P2251	Pediatric	M	B-ALL	2	Yes	Blood	0	No	No	No	44-45,XY,homozyg.del(9p21),-?	Negative	ATM	NM_000051.4:c.6067G>A (p.Gly2023Arg)	VUS	LP	VUS	0.00142	0.00083	AR;AD	Ataxia-Telangiectasia; Breast cancer, susceptibility to
P2252	Pediatric	M	B-ALL	5	Yes	Blood	0	No	No	No	46,XY,t(12;21)(p13;q22)	ETV6-RUNX1 t(12;21)	SLX4	NM_032444.4:c.1925-2_1925-1del	VUS	P	LP	0.00001	0.00009	AR	Fanconi anemia
P2253	Pediatric	M	B-ALL	4	Yes	Blood	0.55	No	No	No	60,XY,+X,+X,+Y,+Y,+1,+4,+10,+21,+21,+21+21,(inc)(6/30) / 52,XY,+X,+Y,+1,+10,-14,+21,+21,+mar(12/30) / 26,XY,-1,-2, -3,-4,-5,-6,-7,-8,-9,-11,-12,-13,-14,-15,-16,-17,-18,-19,-20, -22 (8/30)	Negative	FANCM	NM_020937.4:c.2339A>C (p.Glu780Ala)	VUS	VUS	VUS	0.00003	0	AR	Fanconi anemia
													FANCM	NM_020937.4:c.2389C>G (p.Pro797Ala)	VUS	VUS	VUS	0.00003	0	AR	Fanconi anemia
P2254	Pediatric	F	B-ALL	5	Yes	Blood	0	No	No	No	46,XX,abn(21)	Negative
P2255	Pediatric	M	B-ALL	0	Yes	Blood	0	No	No	No	46,XY,abn(11)MLL-gene rearrangment	N/A	PMS2	NM_000535.7:c.325dup (p.Glu109GlyfsTer30)	P	P	P	0.00002	0	AD	MMRCS; HNPCC
P2256	Pediatric	F	B-ALL	7	Yes	Blood	0	No	No	No	46-49,XX,iAMP(21),+21,+21(,+21)	Negative
P2257	Pediatric	F	T-ALL	14	Yes	Blood	0.87	No	Paternal grandfather: hematological malignancy (NOS)	No	45-47,XX,+mar	Negative	CHEK2	NM_001005735.2:c.1229del (p.Thr410MetfsTer15)	VUS	P	P	0.00205	0.00874	AD	Li-Fraumeni syndrome 2
P2258	Pediatric	M	T-ALL	2	Yes	Blood	0.86	No	No	No	46,XY,abn(11),abn(16)	SIL-TAL1 del(1)
P2259	Pediatric	M	B-ALL	11	Yes	Blood	0.02	No	No	Maternal grandmother: breast cancer	46,XY	Negative
P2261	Pediatric	F	B-ALL	0	Yes	Blood	0	No	No	No	46,XX,t(11;19)(q23;p13.3)	Negative	MUTYH	NM_001128425.2:c.1187G>A (p.Gly396Asp)	LP	P	P	0.00295	0.0022	AR	Familial adenomatous polyposis
													SDHC	NM_003001.5:c.380A>G (p.His127Arg)	LP	P	LP	0	0	AD	familial paraganglioma - pheochromocytoma
P2262	Pediatric	M	B-ALL	2	Yes	Blood	0.07	No	No	No	44,XY,-5,del(9p),t(5;12),i(17q),inc(13)	ETV6-RUNX1 t(12;21)
P2263	Pediatric	M	T-ALL	15	Yes	Blood	0.19	No	No	No	47,XY,t(4;11),+19(2)	Negative
P2264	Pediatric	M	B-ALL	5	Yes	Blood	0	No	No	No	46,XY	Negative
P2265	Pediatric	F	B-ALL	2	Yes	Blood	0	No	No	No	53-55,XXX,+8,+9,+14,+17,+21,+22,+?,+?	Negative
P2420	Pediatric	M	Ph-ALL	7	Yes	Blood	0	No	No	No	46,XY,t(9;22)	BCR-ABL1 t(9;22)	FANCM	NM_020937.4:c.4696A>G (p.Met1566Val)	VUS	VUS	VUS	0.00002	0.00005	AR	Fanconi anemia
P2421	Pediatric	M	B-ALL	3	Yes	Blood	0	No	No	No	47-48,XY,del(1q),+11,+C,+mar(4)/46,XY	Negative
P2422	Pediatric	M	Ph-ALL	5	Yes	Blood	0	No	No	No	46,XY,t(9;22)(5)/46,XY	BCR-ABL1 t(9;22)
P2424	Pediatric	F	B-ALL	2	Yes	Blood	0	No	No	No	N/A	Negative
P2425	Pediatric	M	Ph-ALL	7	Yes	Blood	0	No	No	No	46,XY,der(9)t(9;22)	BCR-ABL1 t(9;22)
P2426	Pediatric	F	B-ALL	3	Yes	Blood	0	No	No	No	N/A	TCF3-PBX1 t(1;19)
P2429	Pediatric	M	B-ALL	2	Yes	Blood	0	No	No	No	46, XY, t(12;21)(p13;q22)	ETV6-RUNX1 t(12;21)
P2430	Pediatric	M	B-ALL	6	Yes	Blood	0	No	No	No	47,XY,+21	Negative	BLM	NM_000057.4:c.2362C>A (p.Leu788Ile)	VUS	VUS	VUS	0.00093	0.00587	AR	Bloom syndrome
P2431	Pediatric	F	T-ALL	9	Yes	Blood	0	No	No	No	46,XX, t(7;11)	KMT2A-CLIP2 t(7;11)	CHEK2	NM_001005735.2:c.1229del (p.Thr410MetfsTer15)	VUS	P	P	0.00205	0.00874	AD	Li-Fraumeni syndrome 2
P2434	Pediatric	M	B-ALL	4	Yes	Blood	0	No	No	No	46, XY, t(12;21)	ETV6-RUNX1 t(12;21)	BLM	NM_000057.4:c.2362C>A (p.Leu788Ile)	VUS	VUS	VUS	0.00093	0.00587	AR	Bloom syndrome
P2436	Pediatric	F	B-ALL	14	Yes	Blood	0	No	No	No	N/A	Negative
P2437	Pediatric	M	B-ALL	12	Yes	Blood	0	No	No	No	46XY, t(5;9).	SNX2-ABL1 t(5;9)
P2438	Pediatric	M	Ph-ALL	4	Yes	Blood	0	No	No	No	46,XY,t(9;22)	BCR-ABL1 t(9;22)
P2439	Pediatric	M	B-ALL	4	Yes	Blood	0	No	No	No	46, XY, t(12;21)	ETV6-RUNX1 t(12;21)
P2440	Pediatric	M	B-ALL	13	Yes	Blood	0	No	No	No	46,XY,-6,der(6),der(9),+mar(10)/46,XX(9)	SIL-TAL1 del(1)	BRCA1	NM_007300.4:c.4798C>T (p.Pro1600Ser)	VUS	VUS	VUS	0.00001	0.00009	AR;AD	Fanconi anemia; Breast cancer, susceptibility to
P2442	Pediatric	M	B-ALL	2	Yes	Blood	0	No	No	No	46,XY, t(12;21)(p13;q22)	ETV6-RUNX1 t(12;21)
P2443	Pediatric	F	B-ALL	6	Yes	Blood	0	No	No	No	46,XX	Negative
P2446	Pediatric	M	B-ALL	8	Yes	Blood	0	No	No	No	N/A	Negative
P2447	Pediatric	M	B-ALL	16	Yes	Blood	0	No	No	No	44,XY,del(10),t(15;17),t(16;21),t(17;20),inc(3)	ETV6-RUNX1 t(12;21)	BLM	NM_000057.4:c.2362C>A (p.Leu788Ile)	VUS	VUS	VUS	0.00093	0.00587	AR	Bloom syndrome
P2451	Pediatric	F	B-ALL	15	Yes	Blood	0	No	No	No	N/A	Negative
P2452	Pediatric	M	Ph-ALL	2	Yes	Blood	0	No	No	No	55,XY,+X,+Y,+4,+6,+9,+14,+17,+21,+21(6)/46,XY(14)	Negative
